# Supplementary material for: Vaccination with Recombinant Subolesin Antigens Provides Cross-Tick Species Protection in Bos indicus and Crossbred Cattle in Uganda
Source: Vaccines (Basel). 2020 Jun 18;8(2):319. doi: 10.3390/vaccines8020319 (PMC7350222; doi:10.3390/vaccines8020319)
Supplement: Supplementary file 1 [file vaccines-08-00319-s001.zip]

Archive with 5 entries (4 files):
- Data S1.xlsx
- __MACOSX/
- __MACOSX/._Data S1.xlsx
- Figure S1.pdf
- __MACOSX/._Figure S1.pdf
