# Supplementary material for: Vaccination with Recombinant Subolesin Antigens Provides Cross-Tick Species Protection in Bos indicus and Crossbred Cattle in Uganda
Source: Vaccines (Basel). 2020 Jun 18;8(2):319. doi: 10.3390/vaccines8020319 (PMC7350222; doi:10.3390/vaccines8020319)
Supplement: Supplementary file 1 [file vaccines-08-00319-s001.zip › Data S1.xlsx]

## Sheet: B. indicus
Data S1. Resutls of the vaccination trials
Cattle Breed: Bos indicus
								DL																DMn						DN																DMa
Group (vaccine antigen)	Animal	Tick spp.	No. larvae	No. engorged larvae	Ave	SD	P (Chi-Tes)	Reduction (%)	Total weight	Ave	SD	Weight/larvae (mg)	Ave	SD	P (Chi-Tes)	Reduction (%)	No. molted larvae	No. not molted larvae	No. dead larvae	Molting (%)	Ave	SD	P (Chi-Tes)	Reduction (%)	No. nymphs	No. of engorged nymphs	Ave	SD	P (Chi-Tes)	Reduction (%)	Total weight	Ave	SD	Weight/nymph (mg)	Ave	SD	P (Chi-Tes)	Reduction (%)	No. molted nymphs	No. not molted nymphs	No. dead nymphs	Molting (%)	Ave	SD	P (Chi-Tes)	Reduction (%)	No. adults	No. engorged adults	Ave
S1 R. appendiculatus		Ra	300	10	118.25	113.591	4.08746e-25	17.0175	0.003	0.0515	0.0508101	0.3	0.400737	0.0975664	0.999383	5.963	3	3	4	30	17.6102	12.764	1.4424e-29	22.2273	50	31	22.75	11.3248	2.4541e-06	13.3333	0.207	0.147	0.0760833	6.67742	6.29739	0.673168	0.802384	4.5285	26	4	1	83.871	89.3328	7.24423		0	20	11	11.3333
	1	Av	300	23	72.75	45.456		0	0.038	0.144	0.0973516	1.65217	1.90658	0.659504	0.998391	4.3117	0	19	4	0	30.1263	33.3521	2.84333e-08	24.5408	50	38	25	13.3417		0	2.128	1.049	0.720841	56	43.975	16.0039	7.79132e-07	17.4324	38	0		100	83.022	19.7765	6.47026e-15	2.73576	15	7	8.66667
		Rd	300																						50						-200
		Ra	300	278					0.122			0.438849					0	0	278	0					50	31					0.19			6.12903					27	3	1	87.0968					20	11
	2	Av	300	126					0.262			2.07937					93	25	8	73.8095					50	35					0.739			21.1143					22	13		62.8571					15	8
		Rd	300																						50
	3	Ra	300	84					0.031			0.369048					19	0	0	22.619					50	7					0.038			5.42857					7	0		100
		Av	300	50					0.098			1.96					19	27	4	38					50	13					0.702			54					9	2	2	69.2308
		Rd	300																						50
		Ra	300	101					0.05			0.49505					18	4	79	17.8218					50	22					0.153			6.95455					19	3		86.3636					20	12
	4	Av	300	92					0.178			1.93478					8	56	28	8.69565					50	14					0.627			44.7857					14	0		100					15	11
		Rd	300																						50
S2 A. variegatum		Ra	300	163	55.5	72.6476	0	61.0526	0.068	0.0255	0.0287228	0.417178	0.612628	0.241305		0	9	154	0	5.52147	11.0331	6.38609	8.91759e-43	51.2739	50	29	28	4.69042		0	0.209	0.24025	0.0648093	7.2069	8.56397	1.88365	0.180414	0	29	0		100	92.9938	7.61429		0	20	12	10
	1	Av	300	191	133.25	80.1306		0	0.413	0.27	0.169503	2.1623	1.97785	1.2056	0.994987	0.734931	117	28	46	61.2565	39.3473	23.2187	1.40917e-09	1.44439	50	26	19.75	9.3586	0.00202799	7.05882	0.87	0.78825	0.359973	33.4615	40.8821	5.09609	0.0071365	23.2398	26	0		100	83.046	19.5824	9.26362e-15	2.70764	15	3	6.33333
		Rd	300																						50
		Ra	300	15					0.008			0.533333					1	14	0	6.66667					50	23					0.164			7.13043					19	3	1	82.6087					20	4
	2	Av	300	202					0.398			1.9703					114	41	47	56.4356					50	15					0.631			42.0667					15	0		100					15
		Rd	300																						50
		Ra	300	8					0.008			1					1	7	0	12.5					50	34					0.298			8.76471					33	1		97.0588					20	11
	3	Av	300	30					0.055			1.83333					4	10	16	13.3333					50	29					1.247			43					19	3	7	65.5172					15	10
		Rd	300																						50
		Ra	300	36					0.018			0.5					7	29	0	19.4444					50	26					0.29			11.1538					24	2		92.3077					20	13
	4	Av	300	110					0.214			1.94545					29	69	12	26.3636					50	9					0.405			45					6	2	1	66.6667					15	6
		Rd	300																						50
S3 R. decoloratus		Ra	300	188	144.5	42.3202		0	0.073	0.06725	0.007932	0.388298	0.492192	0.169647		0	2	186	0	1.06383	27.968	32.2895		0	50	14	19.75	8.26136	0.00885063	24.7619	0.111	0.2155	0.1132	7.92857	11.2078	5.91256		0	8	4	2	57.1429	78.6239	15.3952		0	20	12	6.33333
	1	Av	300	105	105.25	37.8186		0	0.236	0.220975	0.072185	2.24762	2.11971	1.21755		0	52	12	41	49.5238	58.5017	15.6247		0	50	21	14.5	10.9697	0.000742378	31.7647	0.763	0.4695	0.368461	36.3333	28.4594	10.2957	5.4972e-12	46.5646	18	2	1	85.7143	91.6209	9.88375		0	15	8	6.66667
		Rd	300																						50
		Ra	300	90					0.062			0.688889					43	12	35	47.7778					50	17					0.341			20.0588					14	3		82.3529					20	3
	2	Av	300	144					0.2709			1.88125					69	55	20	47.9167					50	2					0.027			13.5					2			100					15	3
		Rd	300																						50
		Ra	300	165					0.075			0.454545					104	61	0	63.0303					50	32					0.281			8.78125					30	2		93.75					20	4
	3	Av	300	118					0.262			2.22034					65	39	14	55.0847					50	26					0.783			30.1154					21	5		80.7692					15	9
		Rd	300																						50
		Ra	300	135					0.059			0.437037					0	135	0	0					50	16					0.129			8.0625					13	3		81.25					20
	4	Av	300	54					0.115			2.12963					44	6	4	81.4815					50	9					0.305			33.8889					9	0		100					15
		Rd	300																						50
S4 All cocktail		Ra	300	110	88.25	46.4785	0	38.0702	0.057	0.04225	0.0200229	0.518182	0.509258	0.277804	0.991683	74.4411	13	97	0	11.8182	10.5934	10.6316	7.6477e-74	53.2158	50	34	31.5	4.79583		0	0.257	0.257	0.0126754	7.55882	8.28492	1.13333		0	30	3	1	88.2353	89.0552	2.09819		0	20	8	6
	1	Av	300	46	104.5	94.2284		0	0.079	0.20975	0.215173	1.71739	1.86252	0.792841	0.997666	6.52308	27	13	6	58.6957	52.4824	32.675		0	50	29	23.5	6.55744		0	0.866	0.8675	0.140469	29.8621	38.1575	6.61432	0.000443184	28.3553	19	3	7	65.5172	88.4052	15.5334		0	15	5	5.25
		Rd	300																						50
		Ra	300	126					0.053			0.420635					1	1	124	0.793651					50	36					0.258			7.16667					32	4		88.8889					20	4
	2	Av	300	21					0.037			1.7619					8	1	12	38.0952					50	20					0.872			43.6					19	1		95					15	5
		Rd	300																						50
		Ra	300	21					0.013			0.619048					1	43	0	4.7619					50	31					0.272			8.77419					27	3		87.0968					20	10
	3	Av	300	231					0.513			2.22078					219	12	0	94.8052					50	29					1.038			35.7931					27	2		93.1034					15	3
		Rd	300																						50
		Ra	300	96					0.046			0.479167					24	4	68	25					50	25					0.241			9.64					23	2		92					20	2
	4	Av	300	120					0.21			1.75					22	50	43	18.3333					50	16					0.694			43.375					16	0		100					15	8
		Rd	300																						50
S5 Adjuvant control		Ra	300	7	142.5	90.9084				0.08	0.00608276		0.426148	0.21316			0	0	7	0	22.6432	25.2212			50	26	26.25	5.25198			0.19	0.17675	0.0581571	7.30769	6.5961	1.13576			25	1		96.1538	69.895	46.6575			20	13	14
	1	Av	300	1	57.5	38.3797				0.151667	0.0198578		1.99249	1.01014			0	1	0	0	39.9239	27.3923			50	18	21.25	10.4363			0.738	1.146	0.623466	41	53.2594	9.96847			9	3		50	85.3571	23.9152			15	10	10.6667
		Rd	300																						50
		Ra	300	202					0.087			0.430693					93	109	0	46.0396					50	19					0.098			5.15789								0					20
	2	Av	300	85					0.174			2.04706					50	35	0	58.8235					50	10					0.53			53					10	0		100					15
		Rd	300																						50
		Ra	300	182					0.076			0.417582					78	70	34	42.8571					50	31					0.238			7.67742					28	3		90.3226					20	16
	3	Av	300	67					0.145			2.16418					38	25	4	56.7164					50	35					1.877			53.6286					32	1	3	91.4286					15	10
		Rd	300																						50
		Ra	300	179					0.077			0.430168					3	172	6	1.67598					50	29					0.181			6.24138					27	2		93.1034					20	13
	4	Av	300	77					0.136			1.76623					34	26	17	44.1558					50	22					1.439			65.4091					22	0		100					15	12
		Rd	300																						50
																																																	8
																																																	4
																																																	10
																																																	2
																																																	8
																																																	3
																																																	9
[truncated: 24 more columns]

## Sheet: Crossbred
Cattle Breed: Bos indicus x Bos taurus
								DL																	DMn						DN																DMa
Group (vaccine antigen)	Animal	Tick spp.	No. larvae	No. engorged larvae	Ave	SD	P (Chi-Tes)	Reduction (%)	Total weight	Ave	SD	Weight/larvae (mg)	Ave	SD	P (Chi-Tes)	Reduction (%)	No. incubated larvae	No. molted larvae	No. not molted larvae	No. dead larvae	Molting (%)	Ave	SD	P (Chi-Tes)	Reduction (%)	No. nymphs	No. of engorged nymphs	Ave	SD	P (Chi-Tes)	Reduction (%)	Total weight	Ave	SD	Weight/nymph (mg)	Ave	SD	P (Chi-Tes)	Reduction (%)	No. molted nymphs	No. not molted nymphs	No. dead nymphs	Molting (%)	Ave	SD	P (Chi-Tes)	Reduction (%)	No. adults	No. engorged adults
S1 R. appendiculatus		Ra	300	138	164.75	120.364	4.32784e-70	40.8969	0.074	0.081	0.0527447	0.536232	0.507605	0.0446101		0	138	41	97		29.7101	23.9645	10.2074	5.40772e-20	63.7624	50		28.6667	14.5488		0		0.174667	0.087928		6.11161	3.06813	0.974875	9.79557					79.8191	46.3716		0
	1	Av	300	67	151.75	111.075	3.04906e-136	34.3074	0.136	0.3185	0.260069	2.02985	2.08031	0.0383171	0.967434	4.25154	67	23	6	38	34.3284	35.9165	19.0292	7.26109e-08	44.3864	50		39.6667	4.16333	0.000360862	19.0476		1.49233	0.106308		37.7877	3.10393	0.200323	12.1845					72.9746	22.2007	6.41275e-06	25.0051	15	9
		Rd	300																							50																							14
		Ra	300	22					0.012			0.545455					22	2	20		9.09091					50	26					0.169			6.5					25	1	0	96.1538					20	10
	2	Av	300	244					0.512			2.09836					244	149	3	92	61.0656					50	41					1.427			34.8049					28	10	3	68.2927					15	9
		Rd	300																							50																							2
	3	Ra	300	273					0.137			0.501832					273	70	203		25.641					50	32					0.189			5.90625					31	1	0	96.875					20	8
		Av	300	269					0.57			2.11896					269	90	2	177	33.4572					50	43					1.615			37.5581					23	18	2	53.4884					15	7
		Rd	300																							50																							6
		Ra	300	226					0.101			0.446903					226	71	125	30	31.4159					50	28					0.166			5.92857					13	9	6	46.4286					20	11
	4	Av	300	27					0.056			2.07407					27	4	2	21	14.8148					50	35					1.435			41					34	1	0	97.1429					15	9
		Rd	300																							50																							4
S2 A. variegatum		Ra	300	144	130	130.507	1.44572e-34	53.3632	0.057	0.06225	0.0523729	0.395833	0.353942	0.242024	0.995512	27.7169	128	56	71	1	43.75	40.0923	5.21005	8.59092e-07	39.375	50	18	27.3333	8.0829		0	0.124	0.196333	0.0627402	6.88889	7.14005	0.24346		0	12	1	5	66.6667	59.7222	37.9792	3.69937e-15	38.7658	20	7
	1	Av	300	278	106	260.042	4.45605e-57	54.1126	0.598	0.23225	0.274856	2.15108	1.72826	1.16359	0.96492	20.4549	278	174	19	85	62.5899	46.2167	14.5245	7.85333e-05	28.4374	50	40	41.3333	1.52753	0.000334046	15.6463	1.504	1.62233	0.137384	37.6	39.2043	1.853	0.378664	8.8923	36	3	1	90	91.8264	5.18207		0	15	8
		Rd	300																							50																							3
		Ra	300	250					0.128			0.512					250	106	141	23	42.4					50	32					0.236			7.375					6	20	4	18.75					20	14
	2	Av	300	17					0.043			2.52941					17	7	1	9	41.1765					50	41					1.59			38.7805					36	4	1	87.8049					15	10
		Rd	300																							50																							3
		Ra	300	126					0.064			0.507937					126	43	83		34.127					50	32					0.229			7.15625					30	2		93.75					20	14
	3	Av	300	129					0.288			2.23256					129	45	4	80	34.8837					50	43					1.773			41.2326					42	1		97.6744					15	8
		Rd	300																							50																							11
		Ra	300	0					0			0														50
	4	Av	300	0					0			0														50
		Rd	300																							50
S3 R. decoloratus		Ra	300	0	106	84.5537	1.27884e-52	61.9731	0	0.0605	0.0545619	0	0.421135	0.326922	0.993388	13.9947						35.0553	10.5092	3.92169e-10	46.9916	50		21.3333	11.2842	0.0453993	24.7059		0.1279	0.0724147		5.90226	3.00195	0.934326	12.8854					79.3902	41.4286	0.000719181	18.5999
	1	Av	300	0	72	62.9921	3.82337e-48	68.8312	0	0.18925	0.163139	0	2.06027	1.7643	0.410728	5.17405						32.1548	21.5183	1.16087e-14	50.2111	50		39.6667	0.57735	0.00155605	19.0476		1.597	0.135233		40.2842	3.75232	0.319778	6.38284					79.9786	15.5766	0.0044597	17.8072
		Rd	300																							50
		Ra	300	158					0.126			0.797468					110	47	55	8	42.7273					50	21					0.1197			5.7					15	5	1	71.4286					20	7
	2	Av	300	152					0.304			2					150	48	58	44	32					50	40					1.669			41.725					27	11	2	67.5					15	10
		Rd	300																							50																							5
		Ra	300	78					0.036			0.461538					78	18	60		23.0769					50	26					0.173			6.65385					25	1		96.1538					20	11
	3	Av	300	80					0.345			4.3125					80	43	6	31	53.75					50	40					1.441			36.025					30	8	2	75					15	4
		Rd	300																							50																							10
		Ra	300	188					0.08			0.425532					188	74	101	13	39.3617					50	17					0.091			5.35294					12	1	4	70.5882					20	12
	4	Av	300	56					0.108			1.92857					56	6	50		10.7143					50	39					1.681			43.1026					38	1	0	97.4359					15	11
		Rd	300																							50																							7
S4 All cocktail		Ra	300	222	197	136.376	1.30943e-25	29.3274	0.089	0.08825	0.0236273	0.400901	0.448849	0.0331271	0.992818	8.33478	205	42	159	4	20.4878	31.3349	8.70467	1.6239e-14	52.6174	50	24	25	4.58258		0	0.141	0.1886	0.0700206	5.875	7.42024	1.54583		0	15	2	7	62.5	76.2302	13.75	0.000446789	21.84	20	14
	1	Av	300	155	169.75	103.658	1.375e-45	26.5152	0.318	0.343	0.145311	2.05161	2.06094	0.136106	0.967508	5.14317	155	94	56	5	60.6452	51.9914	5.80443		0	50	44	45.3333	1.1547	5.34405e-07	7.48299	0.597	1.51713	0.804388	13.5682	33.1778	17.1494	1.34299e-05	22.8975	30	11	3	68.1818	69.8287	1.79324	3.54409e-05	28.2381	15	13
		Rd	300																							50																							19
		Ra	300	256					0.121			0.472656					256	72	178	6	28.125					50	21					0.1558			7.41905					16	5	0	76.1905					20	13
	2	Av	300	274					0.537			1.95985					274	133	141		48.5401					50	46					1.8674			40.5957					32	11	3	69.5652					15	11
		Rd	300																							50																							21
		Ra	300	148					0.067			0.452703					148	56	92		37.8378					50	30					0.269			8.96667					27	3		90					20	6
	3	Av	300	168					0.332			1.97619					168	84	84		50					50	46					2.087			45.3696					33	12	1	71.7391					15	12
		Rd	300																							50																							11
		Ra	300	162					0.076			0.469136					162	63	96	3	38.8889					50
	4	Av	300	82					0.185			2.2561					82	40	42		48.7805					50
		Rd	300																							50
S5 Adjuvant control		Ra	300	274	278.75	134.869			0.164	0.137	0.0292347	0.59854	0.489661	0.0925979								66.1316	33.3453			50		28.3333	14.4078				0.191667	0.0969136		6.77528	3.38983							97.5309	48.8903			20	17
	1	Av	300	265	231	175.749			0.742	0.50625	0.222259	2.8	2.17268	0.425842								64.5822	6.84763			50		49	1				2.11147	0.285665		43.0308	5.09852							97.3061	2.33332
		Rd	300																							50																							3
		Ra	300	295					0.154			0.522034					295	212	81	2	71.8644					50	26					0.18			6.92308					26	0		100					20	16
	2	Av	300	291					0.582			2					291	197	22	72	67.6976					50	50					2.301			46.02					48	2		96					15	4
		Rd	300																							50																							3
		Ra	300	289					0.132			0.456747					289	188	97	4	65.0519					50	27					0.183			6.77778					25	2		92.5926					20	14
	3	Av	300	104					0.212			2.03846					104	59	1	44	56.7308					50	49					2.2505			45.9286					47	1	1	95.9184					15	8
		Rd	300																							50																							10
		Ra	300	257					0.098			0.381323					257	158	99		61.4786					50	32					0.212			6.625					32	0		100					20	12
	4	Av	300	264					0.489			1.85227					264	183	7	74	69.3182					50	48					1.7829			37.1437					48	0		100					15	8
		Rd	300																							50																							4
[truncated: 25 more columns]

## Sheet: Notes
Bos indicus
Date of challenge with larvae: R. appendiculatus & A. variegatum 15 April 2019
Dates of harvest engorged larvae: R. appendiculatus & A. variegatum 18 to 23 April 2019
Date of the challenge with nymphs (R. appendiculatus & A. variegatum): 21 May 2019
Dates/days of harvest engorged nymphs: 24 to 28 May 2019
Date of adult tick challenge (R. appendiculatus & A. variegatum): 3 July 2019
Date/days of harvest of engorged adult female ticks: 8 July 2019 to 24 July 2019
Crossbred
Date of challenge with larvae: A. variegatum 30 May 2019, R. appendiculatus & R. decoloratus 6 June 2019
Dates of harvest engorged larvae: A. variegatum 4 to 12 June 2019, R. appendiculatus 9 to 14 June 2019
Date of challenge with nymphs (R. appendiculatus & A. variegatum): 7 July 2019
Dates/days of harvest of engorged nymphs: 11 to 20 July 2019
Date of adult tick challenge (R. appendiculatus & A. variegatum): 19 August 2019
Date/days of harvest of engorged adult female ticks: (R. decoloratus) 25 June to 4 July 2019; (R. appendiculatus & A. variegatum) 24 August to 10 September 2019
